# Supplementary material for: Nonequivalent After-Effects of Alternating Current Stimulation on Motor Cortex Oscillation and Inhibition: Simulation and Experimental Study
Source: Brain Sci. 2022 Jan 31;12(2):195. doi: 10.3390/brainsci12020195 (PMC8870173; doi:10.3390/brainsci12020195)
Supplement: Supplementary file 1 [file brainsci-12-00195-s001.zip]

Archive with 1 entries (1 files):
- brainsci-1543844-supplementary.pdf
